# Supplementary material for: Perturbations of Glutathione and Sphingosine Metabolites in Port Wine Birthmark Patient-Derived Induced Pluripotent Stem Cells
Source: Metabolites. 2023 Aug 31;13(9):983. doi: 10.3390/metabo13090983 (PMC10537749; doi:10.3390/metabo13090983)
Supplement: Supplementary file 1 [file metabolites-13-00983-s001.zip]

Archive with 1 entries (1 files):
- metabolites-2539715-supplementary.pdf
